# Supplementary material for: Susceptibility of Assessment Types to AI-Generated Content in Digital Health and Health Information Management Education: Quasi-Experimental Pilot Study
Source: JMIR Med Educ. 2026 Mar 30;12:e82988. doi: 10.2196/82988 (PMC13077276; doi:10.2196/82988)
Supplement: Multimedia Appendix 2 [file mededu_v12i1e82988_app2.xlsx]

## Sheet: HIM1001
Assessment ID	Assessment Type	Version	Submission Type	Overall Score (Percentage calculated based on total marks out of 51)	Difference with top marked student score (marks/ percentage)	Full Comments	MCQ-Objective/One Word answer (Quiz)	Coding scenario questions %
HIM_HIM1001_48625	Quiz	ChatGPT 4.0 V1	AI	16.5/51 (32.35%)	29 (57.21%)	Q1: Not correct tabular list written description, no block numbers written for procedure codes Q2: no block numbers written for procedure codes Q3: no block numbers written for procedure codes Q4: Not correct tabular list written description, no block numbers written for procedure codes	14/16 (87.5%)	0.2093
HIM_HIM1001_19248	Quiz	ChatGPT O.1 V2	AI	16.5/51 (32.35%)	29 (57.21%)	Q1: In marking the COF I used the ACS COF or the Victorian prefix, so no marks for the COF, Not correct tabular list written description and incorrect block numbers for 30572-00 and 30393-00 Q2: Incorrect block numbers	14/16 (87.5%)	0.2093
HIM_HIM1001_25316	Quiz	Student	Student	45.5/51 (89.21%)	0 (0%)	Q3: Principal diagnosis should have been the additional diagnosis, therefore should there be one mark for a correct code in this answer, if so an additional 1.5 due to the correct COF for this code	16/16 (100%)	87.20%
HIM_HIM1001_98457	Quiz	Student	Student	35.5/51 (69.6%)	10 (19.61%)	Q1: Not correct tabular list written description. Q2: 92515-30[ is the correct answer for this question, answer is incorrect in official answers Q3: 92514-30[1910] is the correct answer for this question Q4: Not correct tabular list written description	14/16 (87.5%)	66.27%
HIM_HIM1001_67092	Quiz	Student	Student	32/51 (62.74%)	13.5 (26.47%)	Q1: Did not accept Acute appendicitits as ICD tabular list writtien description of correct principal diagnosis Q2: 92515-30[ is the correct answer for this question, answer is incorrect in official answers Q3: Incorrect block number for 30473-01[1008] 92514-30[1910] is the correct answer for this question Q4: Not correct tabular list written description	12/16 (75%)	60.46%

## Sheet: Stat HIM1001
Assessment Type	Version	Submission Type	Overall Score (Percentage calculated based on total marks out of 51)	Percentage	Difference with top marked student score (marks)	Difference with top marked student score (marks/ percentage)	MCQ-Objective/One Word answer (Quiz out of 16 marks)	MCQ-Objective/One Word answer (Percentage)	Coding scenario questions %
Coding/Quiz	ChatGPT 4.0 V1	AI	16.5	0.3235	29	0.5721	14	0.875	0.2093
Coding/Quiz	ChatGPT O.1 V2	AI	16.5	0.3235	29	0.5721	14	0.875	0.2093
Coding/Quiz	Student 1	Student	45.5	0.8921	0	0	16	1	87.20%
Coding/Quiz	Student 2	Student	35.5	0.696	10	0.1961	14	0.875	66.27%
Coding/Quiz	Student 3	Student	32	0.6274	13.5	0.2647	12	0.75	60.46%
Version	Percentage
ChatGPT 4.0 V1	0.3235
ChatGPT O.1 V2	0.3235
Top Marked Student	0.8921

## Sheet: DIG5002
Assessment ID	Assessment Type	Version	Submission Type	Rubric Criteria 1 (Identify and justify an appropriate design approach )	Marks (Criteria 1) 15 marks	Rubric Criteria 2 (Identify the stages and activities for your selected design approach) (15 marks)	Marks (Criteria 2) 15 marks	Rubric Criteria 3 (Identify potential barriers and enablers to implementing your roadmap )	Marks (Criteria 3) 10 marks	Rubric Criteria 4 (Communicate clearly and professionally including referencing )	Marks (Criteria 4) 10 marks	Rubric Criteria 5 (Identify and justify an appropriate implementation framework )	Marks (Criteria 5) 15 marks	Rubric Criteria 6 (Identify the stages and activities of your selected implementation framework)	Marks (Criteria 6) 15 marks	Rubric Criteria 7 (Identify potential barriers and enablers to implementing your plan )	Marks (Criteria 7) 10 marks	Rubric Criteria 8 (Communicate clearly and professionally including referencing )	Marks (Criteria 8) 10 marks	Overall Score/Percentage calculated based on total marks out of 100)	Difference with top marked student score (marks/ percentage)	Full Comments
DH-DIG5002-48219	Solution Design	ChatGPT 4.0 V1	AI	A mostly appropriate design approach is generally identified and the choice is somewhat supported with evidence.	9	Design approach stages are generally identified and chosen activities are mostly appropriate.	9	Attempts to discuss the barriers and enablers to implementing a digital health roadmap; however, information may be unclear, insufficient and/or irrelevant.	5	References positioned incorrectly or used inappropriately; major omissions in in-text citations and references in Harvard style. Communicates a general message, though instances of incorrect language use obstruct meaning.	5	A mostly appropriate implementation framework is generally identified and the choice is somewhat supported with evidence.	9	Implementation framework stages are generally identified and chosen activities are mostly appropriate.	9	Attempts to discuss the barriers and enablers to implementing a digital health plan; however, information may be unclear, insufficient and/or irrelevant.	5	References positioned incorrectly or used inappropriately; major omissions in in-text citations and references in Harvard style. Communicates a general message, though instances of incorrect language use obstruct meaning.	5	56	20 (20%)	1. The introduction section can be improved as it is currently brief. Additionally, the justification should clearly explain why your design approach is significant and the reasoning behind developing this solution. 2. All activities should be discussed in detail, it seems pretty generic. This section requires thorough investigation, and the claims should be supported with relevant and up-to-date…
DH-DIG5002-73950	Solution Design	ChatGPT 4.0 V2	AI	A mostly appropriate design approach is generally identified and the choice is somewhat supported with evidence.	9	Design approach stages are generally identified and chosen activities are mostly appropriate.	9	Discussion of barriers and enablers is generally clear. Demonstrates some understanding of the challenges of implementing a digital health roadmap.	6	References are generally accurately positioned and compliant with Harvard style, though minor omissions may be present. Generally communicates clearly, though there are some instances of incorrect language use or register that do not obstruct meaning.	6	A mostly appropriate implementation framework is generally identified and the choice is somewhat supported with evidence.	9	Implementation framework stages are generally identified and chosen activities are mostly appropriate.	9	Discussion of barriers and enablers is generally clear. Demonstrates some understanding of the challenges of implementing a digital health plan.	6	References are generally accurately positioned and compliant with Harvard style, though minor omissions may be present. Generally communicates clearly, though there are some instances of incorrect language use or register that do not obstruct meaning.	6	60	16 (16%)	1. The justification provided is relevant and supported by appropriate references. However, it would be beneficial to also include a clear description of the exact solution you plan to implement using the user-centered design (UCD) approach. 2. The activities currently seem generic. You could include this information in a table and then discuss the details in the accompanying paragraphs. Addition…
DH-DIG5002-25648	Solution Design	ChatGPT 4.0 V3	AI	An appropriate design approach is identified and the choice is well supported with clear evidence.	11	Design approach stages are generally identified and chosen activities are mostly appropriate.	9	Discussion of barriers and enablers is clear. Demonstrates understanding of the challenges of implementing a digital health roadmap.	7	Uses mostly appropriate, accurately positioned and formatted references; in-text citations, references and formatting are compliant with Harvard style. Communicates meaning effectively through mostly clear, accurate language and appropriate register.	7	A mostly appropriate implementation framework is generally identified and the choice is somewhat supported with evidence.	9	Implementation framework stages are identified and chosen activities are appropriate.	11	Discussion of barriers and enablers is clear. Demonstrates understanding of the challenges of implementing a digital health plan.	7	Consistently uses appropriate, accurately positioned references; all in-text citations, references and formatting are fully compliant with Harvard style. Consistently communicates meaning effectively through clear, unambiguous language and appropriate register.	8	69	7 (7%)	1. HCD approach is clearly identified and appropriately justified with relevant references. 2. The five stages should detail the planned activities for your selected design approach and explain how you intend to execute them to achieve your objectives. Additionally, graphical illustrations of the planned activities and user persona figures should be included to enhance clarity and engagement. 3. …
DH-DIG5002-81973	Solution Design	ChatGPT O.1 V4	AI	A mostly appropriate design approach is generally identified and the choice is somewhat supported with evidence.	10	Design approach stages are generally identified and chosen activities are mostly appropriate.	9	Discussion of barriers and enablers is clear. Demonstrates understanding of the challenges of implementing a digital health roadmap.	6	Uses mostly appropriate, accurately positioned and formatted references; in-text citations, references and formatting are compliant with Harvard style. Communicates meaning effectively through mostly clear, accurate language and appropriate register.	7	A mostly appropriate implementation framework is generally identified and the choice is somewhat supported with evidence.	9	Implementation framework stages are identified and chosen activities are appropriate.	9	Discussion of barriers and enablers is clear. Demonstrates understanding of the challenges of implementing a digital health plan.	6	Uses mostly appropriate, accurately positioned and formatted references; in-text citations, references and formatting are compliant with Harvard style. Communicates meaning effectively through mostly clear, accurate language and appropriate register.	7	63	13 (13%)	1. HCD approach is chosen for the mobile application and well justified by strong arguments. 2. These activities should be directly related to how they will contribute to your project, specifically the mobile app development. However, they currently seem quite generic. Including graphical illustrations of the discussed activities would make the concepts easier to understand and provide a clearer …
DH-DIG5002-92067	Solution Design	Student	Student	A highly appropriate design approach is clearly identified and the choice is well supported with clear and convincing evidence.	12	Design approach stages are clearly identified and chosen activities are highly appropriate.	12	Discussion of barriers and enablers is clear and concise. Demonstrates insight into the challenges of implementing a digital health roadmap.	8	Uses mostly appropriate, accurately positioned and formatted references; in-text citations, references and formatting are compliant with Harvard style. Communicates meaning effectively through mostly clear, accurate language and appropriate register.	7	An appropriate implementation framework is identified and the choice is well supported with clear evidence.	11	Implementation framework stages are identified and chosen activities are appropriate.	11	Discussion of barriers and enablers is clear. Demonstrates understanding of the challenges of implementing a digital health plan.	7	Consistently uses appropriate, accurately positioned references; all in-text citations, references and formatting are fully compliant with Harvard style. Consistently communicates meaning effectively through clear, unambiguous language and appropriate register.	8	76	0 (0%)	1. The justification provided is relevant and supported by appropriate references. However, it would be beneficial to also include a clear description of the exact solution you plan to implement using the IxD approach. 2. The justification seems missing why RE-AIM was selected. 3. The implementation stages should clearly outline both what you plan to achieve and how you will achieve it. Each stag…
DH-DIG5002-57498	Solution Design	Student	Student	An appropriate design approach is identified and the choice is well supported with clear evidence.	11	Design approach stages are identified and chosen activities are appropriate.	11	Discussion of barriers and enablers is clear and concise. Demonstrates insight into the challenges of implementing a digital health roadmap.	8	Consistently uses appropriate, accurately positioned references; all in-text citations, references and formatting are fully compliant with Harvard style. Consistently communicates meaning effectively through clear, unambiguous language and appropriate register.	8	An appropriate implementation framework is identified and the choice is well supported with clear evidence.	11	Implementation framework stages are identified and chosen activities are appropriate.	11	Discussion of barriers and enablers is clear. Demonstrates understanding of the challenges of implementing a digital health plan.	7	Uses mostly appropriate, accurately positioned and formatted references; in-text citations, references and formatting are compliant with Harvard style. Communicates meaning effectively through mostly clear, accurate language and appropriate register.	8	75	1 (1%)	1. The user-centered design approach has been selected for developing the unified digital patient profile for the London Ambulance Service, and the justification is supported with appropriate references. 2. The roadmap for the chosen approach is clear and well-discussed. However, incorporating graphical illustrations could significantly enhance the effectiveness of the presented information. For …
DH-DIG5002-16325	Solution Design	Student	Student	An appropriate design approach is identified and the choice is well supported with clear evidence.	11	Design approach stages are identified and chosen activities are appropriate.	(11 marks)	Discussion of barriers and enablers is generally clear. Demonstrates some understanding of the challenges of implementing a digital health roadmap.	6	References are generally accurately positioned and compliant with Harvard style, though minor omissions may be present. Generally communicates clearly, though there are some instances of incorrect language use or register that do not obstruct meaning.	6	An appropriate implementation framework is identified and the choice is well supported with clear evidence.	11	Implementation framework stages are generally identified and chosen activities are mostly appropriate.	9	Discussion of barriers and enablers is generally clear. Demonstrates some understanding of the challenges of implementing a digital health plan.	6	Uses mostly appropriate, accurately positioned and formatted references; in-text citations, references and formatting are compliant with Harvard style. Communicates meaning effectively through mostly clear, accurate language and appropriate register.	7	67	8 (8%)	1. The introduction needs improvement as it is currently too brief. Additionally, the justification should clearly explain why your design approach is significant and the reasoning behind developing this solution. 2. "Design approach for your solution" this conveys that the assessment is AI written. This section requires thorough investigation, and the claims should be supported with relevant and…

## Sheet: Stat DIG5002
Assessment Type	Version	Rubric Criteria 1 (Identify and justify an appropriate design approach ) 15 marks	Rubric Criteria 1 Percentage	Rubric Criteria 2 (Identify the stages and activities for your selected design approach) (Criteria 2) 15 marks	Rubric Criteria 2 Percentage	Rubric Criteria 3 (Identify potential barriers and enablers to implementing your roadmap ) 10 marks	Rubric Criteria 3 Percentage	Rubric Criteria 4 (Communicate clearly and professionally including referencing )10 marks	Rubric Criteria 4 Percentage	Rubric Criteria 5 (Identify and justify an appropriate implementation framework )15 marks	Rubric Criteria 5 Percentage	Rubric Criteria 6 (Identify the stages and activities of your selected implementation framework) 15 marks	Rubric Criteria 6 Percentage	Rubric Criteria 7 (Identify potential barriers and enablers to implementing your plan) 10 marks	Rubric Criteria 7 Percentage	Rubric Criteria 8 (Communicate clearly and professionally including referencing) 10 marks	Rubric Criteria 8 Percentage	Overall Score/Percentage calculated based on total marks out of 100)	Difference with top marked student score (marks/ percentage)
Solution Design	ChatGPT 4.0 V1	9	60	9	60	5	50	5	50	9	60	9	60	5	50	5	50	56	20 (20%)
Solution Design	ChatGPT 4.0 V2	9	60	9	60	6	60	6	60	9	60	9	60	6	60	6	60	60	16 (16%)
Solution Design	ChatGPT 4.0 V3	11	73.3333	9	60	7	70	7	70	9	60	11	73.3333	7	70	8	80	69	7 (7%)
Solution Design	ChatGPT O.1 V4	10	66.6667	9	60	6	60	7	70	9	60	9	60	6	60	7	70	63	13 (13%)
Solution Design	Student 1	12	80	12	80	8	80	7	70	11	73.3333	11	73.3333	7	70	8	80	76	0 (0%)
Solution Design	Student 2	11	73.3333	11	73.3333	8	80	8	80	11	73.3333	11	73.3333	7	70	8	80	75	1 (1%)
Solution Design	Student 3	11	73.3333	11	73.3333	6	60	6	60	11	73.3333	9	60	6	60	7	70	67	8 (8%)
		Version
	Values	ChatGPT 4.0 V1	ChatGPT 4.0 V2	ChatGPT 4.0 V3	ChatGPT o1 V4	Student 1	Grand Total
	Design Approach	60	60	73.3333	66.6667	80	340
	Stages of Design	60	60	60	60	80	320
	Barriers and Enablers for Roadmap	50	60	70	60	80	320
	Imp Plan, Writing and Referencing	50	60	70	70	70	320
	Implementation Framework	60	60	60	60	73.3333	313.333
	Stages of Framework	60	60	73.3333	60	73.3333	326.667
	Barriers and Enablers for Implementation	50	60	70	60	70	310
	Framework, Writing and Referencing	50	60	80	70	80	340
	Values	ChatGPT 4.0 V1	ChatGPT 4.0 V2	ChatGPT 4.0 V3	ChatGPT o1 V4	Top marked student
	CR1: Design Approach	60	60	73.3333	66.6667	80
	CR2: Stages of Design	60	60	60	60	80
	CR3: Barriers and Enablers for Roadmap	50	60	70	60	80
	CR4: Imp Plan, Writing and Referencing	50	60	70	70	70
	CR5: Implementation Framework	60	60	60	60	73.3333
	CR6: Stages of Framework	60	60	73.3333	60	73.3333
	CR7: Barriers and Enablers for Implementation	50	60	70	60	70
	CR8: Framework, Writing and Referencing	50	60	80	70	80

## Sheet: DIG5CTD
Assessment ID	Assessment Type	Version	Submission Type	Rubric Criteria 1 [Identify the gap(s) between the needs of your targeted patient and your proposed technology solution]	Marks (Criteria 1) 20 marks	Rubric Criteria 2 [Propose one or two technological innovation(s) that address the gap and justify how this will improve the patient journey]	Marks (Criteria 2) 40 marks	Rubric Criteria 3 [Identify potential barriers to implementing your ‘new and improved’ digital health innovation(s)]	Marks (Criteria 3) 20 marks	Rubric Criteria 4 [Communicate clearly and professionally (including referencing)]	Marks (Criteria 4) 20 marks	Overall Score (Percentage calculated based on total marks out of 100)	Difference with top marked student score (marks/ percentage)	Comments
DH-DIG5CTD-19284	Case Study/Solution Design	ChatGPT 4.0 V1	AI	The needs of your targeted patient and the technological solution are clearly described. The gap between the patient’s needs and the technological solutions is identified.	(13-15 marks) 13	The proposed technological innovation is generally identified and explained. Choice is mostly appropriate and supported with evidence.	(24–27 marks) 24	Discussion of barriers is generally clear. Demonstrates some understanding of the challenges of implementing digital health innovations.	(12–13 marks) 13	References generally accurately positioned, though minor omissions may be present. Generally communicates clearly, though some instances of incorrect language use or register which do not obstruct meaning.	(12–13 marks) 12	62/100 (62%)	21 (21%)	The topic of chronic disease management is selected for the business proposal, and relevant discussions are included. However, supporting the problem identification with appropriate references would strengthen your argument and enhance the credibility of your analysis. While the gaps between the proposal and user needs are discussed, it would be valuable to explicitly reflect on how the proposed …
DH-DIG5CTD-50937	Case Study/Solution Design	ChatGPT 4.0 V2	AI	The needs of your targeted patient and the technological solution are clearly described. The gap between the patient’s needs and the technological solutions is identified.	(13-15 marks) 15	The proposed technological innovation is generally identified and explained. Choice is mostly appropriate and supported with evidence.	(24–27 marks) 24	Discussion of barriers is generally clear. Demonstrates some understanding of the challenges of implementing digital health innovations.	(14–15 marks) 15	Uses mostly appropriate, accurately positioned and formatted references; in-text citations, references and formatting are compliant with Harvard style. Communicates meaning effectively through mostly clear, accurate language and appropriate register.	(14–15 marks) 14	68/100 (68%)	15(15%)	The assessments DH-DIG5CTD-50937 and DH-DIG5CTD-48652 appear to have overlapping content. The proposal on managing chronic respiratory conditions is well-focused, and the inclusion of graphical illustrations, such as a patient journey map, could improve clarity and presentation. While gaps and solutions are thoroughly addressed, the assessment comes across as generic. It would benefit from being …
DH-DIG5CTD-48652	Case Study/Solution Design	ChatGPT 4.0 V3	AI	The needs of your targeted patient and the technological solution are clearly described. The gap between the patient’s needs and the technological solutions is identified.	(13-15 marks) 13	The proposed technological innovation is generally identified and explained. Choice is mostly appropriate and supported with evidence.	(24–27 marks) 26	Discussion of barriers is clear. Demonstrates understanding of the challenges of implementing digital health innovations.	(14–15 marks) 14	Uses mostly appropriate, accurately positioned and formatted references; in-text citations, references and formatting are compliant with Harvard style. Communicates meaning effectively through mostly clear, accurate language and appropriate register.	(14–15 marks) 14	67/100 (67%)	16 (16%)	The proposal focuses on managing chronic respiratory conditions like COPD or asthma, with potential gaps clearly discussed. Three solutions are proposed, supported by relevant references. However, incorporating graphical illustrations, such as a patient journey map, could enhance the clarity and presentation of information. Gaps and solutions are thoroughly addressed, with the proposed solutions …
DH-DIG5CTD-73918	Case Study/Solution Design	ChatGPT O.1 V4	AI	The needs of your targeted patient and the technological solution are clearly described. The gap between the patient’s needs and the technological solutions is identified.	(13-15 marks) 13	The proposed technological innovation is generally identified and explained. Choice is mostly appropriate and supported with evidence.	(24–27 marks) 24	Discussion of barriers is clear. Demonstrates understanding of the challenges of implementing digital health innovations.	(14–15 marks) 14	References generally accurately positioned, though minor omissions may be present. Generally communicates clearly, though some instances of incorrect language use or register which do not obstruct meaning.	(12–13 marks) 13	64/100 (64%)	19 (19%)	A digital health platform that integrates remote patient monitoring with an AI-powered virtual health assistant has been chosen for the business proposal. Incorporating graphical illustrations, such as a patient journey map, could significantly enhance the clarity and presentation of the information. Two solutions have been identified, and the justification for these solutions is well-supported b…
DH-DIG5CTD-25361	Case Study/Solution Design	Student	Student	The needs of your targeted patient and the technological solution are clearly described. The gap between the patient’s needs and the technological solutions is identified.	(13-15 marks) 15	The proposed technological innovation is clearly identified and explained. Choice is highly appropriate and well-supported with clear and convincing evidence.	(32–40 marks) 32	Discussion of barriers is clear and concise. Demonstrates insight into the challenges of implementing digital health innovations.	(16–20 marks) 18	Consistently uses appropriate, accurately positioned references; all in-text citations, references and formatting are fully compliant with Harvard style. Consistently communicates meaning effectively through clear, unambiguous language and appropriate register.	(16–20 marks) 18	83/100 (83%)	0 (0%)	The proposal addresses reducing emergency department triage times, a critical issue in Australian healthcare. Explanations are well-supported by references, with relevant figures enhancing clarity. Gaps are thoroughly identified, and proposed solutions effectively address them, demonstrating a strong understanding of the challenges and opportunities.
DH-DIG5CTD-98475	Case Study/Solution Design	Student	Student	The needs of your targeted patient and the technological solution are clearly and concisely described. The gap between the patient’s needs and the technological solutions is clearly identified.	(16-20 marks) 16	The proposed technological innovation is identified and explained. Choice is appropriate and well-supported with clear evidence.	(28–31 marks) 28	Discussion of barriers is clear. Demonstrates understanding of the challenges of implementing digital health innovations.	(14–15 marks) 15	Consistently uses appropriate, accurately positioned references; all in-text citations, references and formatting are fully compliant with Harvard style. Consistently communicates meaning effectively through clear, unambiguous language and appropriate register.	(16–20 marks) 16	75/100 (75%)	8 (8%)	Telehealth platforms are pitched as a business proposal, with the problem gaps and proposed solutions thoroughly discussed and supported by relevant references. Incorporating graphical illustrations, such as a patient journey map, could enhance the clarity and presentation of the information. A more tailored discussion on how these platforms and virtual support communities can address mental heal…
DH-DIG5CTD-67029	Case Study/Solution Design	Student	Student	The needs of your targeted patient and the technological solution are described but some important detail may be missing. The gap between the patient’s needs and the technological solutions is generally identified or implied.	(12–13 marks) 12	Attempts are made to identify, explain and justify an appropriate technological innovation but proposal may be unclear, insufficient and/or irrelevant.	(20–23 marks) 20	Discussion of barriers is generally clear. Demonstrates some understanding of the challenges of implementing digital health innovations.	(12–13 marks) 13	Uses mostly appropriate, accurately positioned and formatted references; in-text citations, references and formatting are compliant with Harvard style. Communicates meaning effectively through mostly clear, accurate language and appropriate register.	(14–15 marks) 14	59/100 (59%)	24 (24%)	The business proposal focuses on type 2 diabetes as the target patient population. However, the identified gaps appear generic and lack specificity. The assessment notes that "There may be a number of obstacles to implementing cutting-edge digital health advances..."—while developing the solution, it’s crucial to clearly identify and address the potential obstacles that may arise. Overall, the as…

## Sheet: Stat DIG5CTD
Assessment Type	Version	Rubric Criteria 1 [Identify the gap(s) between the needs of your targeted patient and your proposed technology solution] 20 marks	Rubric Criteria 1 [Identify the gap(s) between the needs of your targeted patient and your proposed technology solution] Percentage	Rubric Criteria 2 [Propose one or two technological innovation(s) that address the gap and justify how this will improve the patient journey] 40 marks	Rubric Criteria 2 [Propose one or two technological innovation(s) that address the gap and justify how this will improve the patient journey] Percentage	Rubric Criteria 3 [Identify potential barriers to implementing your ‘new and improved’ digital health innovation(s)] 20 marks	Rubric Criteria 3 [Identify potential barriers to implementing your ‘new and improved’ digital health innovation(s)] Percentage	Rubric Criteria 4 [Communicate clearly and professionally (including referencing)] 20 marks	Rubric Criteria 4 [Communicate clearly and professionally (including referencing)] Percentage	Overall Score (Percentage/marks calculated based on total marks out of 100)	Difference with top marked student score (marks/ percentage)
Case Study/Solution Design	ChatGPT 4.0 V1	13	65	24	60	13	65	12	60	62	21
Case Study/Solution Design	ChatGPT 4.0 V2	15	75	24	60	15	75	14	70	68	15
Case Study/Solution Design	ChatGPT 4.0 V3	13	65	26	65	14	70	14	70	67	16
Case Study/Solution Design	ChatGPT O.1 V4	13	65	24	60	14	70	13	65	64	19
Case Study/Solution Design	Student	15	75	32	80	18	90	18	90	83	0
Case Study/Solution Design	Student	16	80	28	70	15	75	16	80	75	8
Case Study/Solution Design	Student	12	60	20	50	13	65	14	70	59	24
Values	ChatGPT 4.0 V1	ChatGPT 4.0 V2	ChatGPT 4.0 V3	ChatGPT O.1 V4	Top Marked Student
CR1: Identify patient needs	65	75	65	65	75
CR2: Propose technological innovations	60	60	65	60	80
CR3: Identify barriers to solution	65	75	70	70	90
CR4: Communication and Referencing	60	70	70	65	90

## Sheet: HIM4PRC
Assessment ID	Assessment Type	Version	Submission Type	Rubric Criteria 1 (Length)	Marks (Criteria 1) Marks 5	Rubric Criteria 2 (Presentation, structure and clarity of expression)	Marks (Criteria 2) Marks 20	Rubric Criteria 3 (Discussion of empirical evidence on the value of reflective practice in the health industry)	Marks (Criteria 3) Marks 25	Rubric Criteria 4 (Personal reflection of strengths and weaknesses)	Marks (Criteria 4) Marks 20	Overall Score (Percentage calculated based on total marks out of 70)	Difference with top marked student score (marks/ percentage)	Full Comments	Summarised comments
HIM-HIM4PRC-84291	Reflective	ChatGPT 4.0 V1	AI	Too short: misses essential points	(1 Marks)	Material included is relevant to topic and has been structured. Visual aspect of presentation is limited. Appropriate language. Gives the appearance of a student assignment rather than a report.	(11 Marks)	Superficial treatment of topic. Has attempted to identify relevant evidence but studies obtained are mostly theoretical without attempts to measure impact of reflection.	(12.5 Marks)	Limited explanation of objectives, strengths and weaknesses. Minimal attempt to discuss techniques for self-improvement.	(12.5 Marks)	53% (37/70)	12.5 (18%)	1. Missing title and contents pages. 2. Reference? This section is very unspecific and vague. 3. Good signposting. 4. Which professionals? Be more specific. 5. Very vague and unspecific sentence. 6. Good explanation of the article. 7. It would have been beneficial to see this evidence linked back to specific professional competency. 8. Whilst your conclusion summarises the above, it does not pres…	Each section is significantly under wordcount, which has resulted in limited critical analysis.
HIM-HIM4PRC-37905	Reflective	ChatGPT 4.0 V2	AI	Too long: has excessive irrelevant material, includes redundancies.	(1 Marks)	Content is carefully structured with clear message and visual effect. Appropriate use of subheadings and guide posts. Grammar, punctuation and spelling accurate. Fluent and succinct writing style.	(15 Marks)	Displays excellent grasp of issues and clearly identifies and comprehensively discusses relevant empirical evidence. Identification of reasonable empirical evidence.	(18 Marks)	Clear reporting of placement goals Good discussion of strengths and weaknesses, including some measures for building on strengths and minimizing weaknesses.	(15 Marks)	70% (49/70)	0.5 (1%)	1. Missing title, contents page etc. 2. Excellent signposting. 3. Good subheading for this section. 4. This article, as explained in the introduction, was not to be used for your empirical evidence. 5. Well done on identifying that critical thinking is the competency in question. 6. Good use of evidence and how it can link back to healthcare settings. 7. Good to include this in the emotional inte…	Good Overall. However, some repititive content.
HIM-HIM4PRC-52684	Reflective	ChatGPT 4.0 V3	AI	Appropriate use of word allowance. Too long	(3.5 Marks)	Topic is well defined. Mature use of vocabulary with clear and concise communication Content is carefully structured with clear message and visual effect. Gives the appearance of a student assignment rather than a report.	(14.5 Marks)	Displays excellent grasp of issues and clearly identifies and comprehensively discusses relevant empirical evidence from three studies.	(22 Marks)	Comprehensively identifies placement goals. Comprehensive discussion of strengths/weaknesses AND outcome measures to build on strengths or minimize weaknesses.	(4 Marks)	80% (56/70)	6.5 (9%)	1. Missing title page, contents etc. 2. Reference is needed to support the statement ‘widely’ discussed. 3. Good overview of the findings. 4. Appropriate subheadings.This section is well supported with evidence that highlights the value of reflective practice. Improvements could be made to explain what competencies are necessary for health professionals, though this is discussed throughout. 5. Go…	There are sections of the report that are too long (Part B). However in saying that, the distribution of the other information is appropriate. Refinement of one section would have allowed this report to get higher mark
HIM-HIM4PRC-18937	Reflective	ChatGPT O.1 V4	AI	Meets word requirements.	(3 Marks)	Material included is relevant to topic and has been structured. Visual aspect of presentation is limited. Limited spelling and grammatical problems. Appropriate language Gives the appearance of a student assignment rather than a report.	(11 Marks)	Superficial treatment of topic. Has attempted to identify relevant evidence but studies obtained are mostly theoretical without attempts to measure impact of reflection.	(12.5 Marks)	Lists objectives and attempts to identify strengths and weaknesses with some discussion on building/improvement techniques.	(12 Marks)	55% (38.5/70)	11 (16%)	1. This report should also include reflection of your individual experience on placement, which is not signposted in this introduction. 2. Emperical Edidence: This entire section is a summary of each article and does not link these back to the report topic/overall contention. Improvements include structuring your arguments so that they are supported by evidence as you discuss them. 3. As outlined…	Some of the key references missing and repititive content.
HIM-HIM4PRC-61352	Reflective	Student	Student	Meets word requirements. Too long	(3 Marks)	Appropriate use of subheadings and guide posts. Material included is relevant to topic and has been structured. Limited spelling and grammatical problems. Appropriate language.	(13 Marks)	Good identification of three relevant empirical studies with good discussion of the evidence.	(19 Marks)	Clear reporting of placement goals Good discussion of strengths and weaknesses, including some measures for building on strengths and minimizing weaknesses.	(14 Marks)	70% (49/70)	0.5 (1%)	1. Good to see a table of contents. 2. Incorrect ‘practice’ - this error is repeated throughout the report. 3. Which professional industries? This should be more specific. Which skills? Be specific! 4. Which skills? The broadness of your statements are not showing your ability to critically identify professional competencies. 5. Good to see you utilise three references to support this section. 6.…	This assessment is approx. 2000 words, over the 1500 word limit. Each section meets the requirements, but the lack of specificity and conciseness has made this assessment go over the word limit.
HIM-HIM4PRC-75489	Reflective	Student	Student	Appropriate use of word allowance.	(3.5 Marks)	Content is carefully structured with clear message and visual effect. Appropriate use of subheadings and guide posts. Grammar, punctuation and spelling accurate. Fluent and succinct writing style.	(14 Marks)	Good identification of three relevant empirical studies with good discussion of the evidence.	(18 Marks)	Clear reporting of placement goals Good discussion of strengths and weaknesses, including some measures for building on strengths and minimizing weaknesses.	(14 Marks)	71% (49.5/70)	0 (0%)	1. Title page missing. Good to see contents included. 2. I understand what you mean, but there are issues with comprehension. Ensure you’re editing your work. Also ensure you’re using the correct brackets for referencing. 3. Good to see foundational knowledge of reflection being introduced so early. 4. Clear signposting. It’s good to see you utilise evidence was not provided in the instructions. …
HIM-HIM4PRC-29076	Reflective	Student	Student	Meets word requirements.	(3 Marks)	Use of some of the following: title page, table of contents, subheadings. Report rambles and lacks continuity. Some ideas difficult to follow. Some spelling problems. Grammatical problems prevent reader comprehension.	(10 Marks)	Superficial treatment of topic. Has attempted to identify relevant evidence but studies obtained are mostly theoretical without attempts to measure impact of reflection.	(12.5 Marks)	Limited explanation of objectives, strengths and weaknesses. Minimal attempt to discuss techniques for self-improvement.	(10 Marks)	51% (35.5/70)	14 (20%)	1. Good to see a contents page - mimics a report structure. Make sure there is a reference at the end of this sentence. Consider adding a sentence to signpost your report. What is this report actually going to tell us? 2. Good to see subheadings that are not copied from the instructions. 3. Clumsy sentence structure. Revise your grammar. Punctuation error. 4. Is this reflection in general or in t…

## Sheet: Stat HIM4PRC 
Assessment Type	Version	Submission Type	Rubric Criteria 1 (Length) Marks 5	Rubric Criteria 1 (Length) Percentage	Rubric Criteria 2 (Presentation, structure and clarity of expression) Marks 20	Rubric Criteria 2 (Presentation, structure and clarity of expression) Percentage	Rubric Criteria 3 (Discussion of empirical evidence on the value of reflective practice in the health industry) Marks 25	Rubric Criteria 3 (Discussion of empirical evidence on the value of reflective practice in the health industry) Percentage	Rubric Criteria 4 (Personal reflection of strengths and weaknesses) Marks 20	Rubric Criteria 4 (Personal reflection of strengths and weaknesses) Percentage	Overall Score (marks out of 70)	Overall Percentage	Difference with top marked student score (marks/ percentage)	Difference with top marked student score (percentage)
Reflective	ChatGPT 4.0 V1	AI	1	20	11	55	12.5	50	12.5	62.5	37	0.53	12.5	0.18
Reflective	ChatGPT 4.0 V2	AI	1	20	15	75	18	72	15	75	49	0.7	0.5	0.01
Reflective	ChatGPT 4.0 V3	AI	3.5	70	14.5	72.5	22	88	16	80	56	0.8	6.5	0.09
Reflective	ChatGPT O.1 V4	AI	3	60	11	55	12.5	50	12	60	38.5	0.55	11	0.16
Reflective	Student	Student	3	60	13	65	19	76	14	70	49	0.7	0.5	0.01
Reflective	Student	Student	3.5	70	14	70	18	72	14	70	49.5	0.71	0	0
Reflective	Student	Student	3	60	10	50	12.5	50	10	50	35.5	0.51	14	0.14
Version	Rubric Criteria 1 (Length) Percentage	Rubric Criteria 2 (Presentation, structure and clarity of expression) Percentage	Rubric Criteria 3 (Discussion of empirical evidence on the value of reflective practice in the health industry) Percentage	Rubric Criteria 4 (Personal reflection of strengths and weaknesses) Percentage	Overall Score (marks out of 70)
ChatGPT 4.0 V1	20	55	50	62.5	37
ChatGPT 4.0 V2	20	75	72	75	49
ChatGPT 4.0 V3	70	72.5	88	80	56
ChatGPT O.1 V4	60	55	50	60	38.5
Student	60	65	76	70	49
Student	70	70	72	70	49.5
Student	60	50	50	50	35.5
Criteria	ChatGPT 4.0 V1	ChatGPT 4.0 V2	ChatGPT 4.0 V3	ChatGPT O.1 V4	Top Marked Student
CR1: Assessment Length	20	20	70	60	70
CR2: Presentation, structure and clarity of expression	55	75	72.5	55	70
CR3: Empirical Evidence	50	72	88	50	72
CR4: Personal reflection	62.5	75	80	60	70
Overall Score	53	70	80	55	71

## Sheet: HIM2007
Assessment ID	Assessment Type	Version	Submission Type/Original Grade	Rubric Criteria 1 (SQL scripts and output from database)	Rubric Criteria 2 (Accuracy of output provided)	Rubric Criteria 3 (Use of appropriate SQL scripting conventions, formatting, indentation and keyword capitalization)	Overall Score (Percentage calculated based on total marks out of 35)	Difference with top marked student score (marks/ percentage)	Summarised comments	Error Rate (SQL)
HIM-HIM3HIB-48291	SQL Task	ChatGPT 4.0 V1	AI	Less than half of the SQL syntax is without error to meet data requirements.	Less than half of the output data is accurate.	All syntax presented with appropriate SQL scripting conventions	6/35 (17%)	29 (83%)	All queries used incorrect table/column names and therefore returned error results. Some marks were given for correct SQL writing conventions and for getting some of the queries’ structure right.	1
HIM-HIM3HIB-73905	SQL Task	ChatGPT 4.0 V2	AI	Less than half of the SQL syntax is without error to meet data requirements.	Less than half of the output data is accurate.	All syntax presented with appropriate SQL scripting conventions	16.5/35 (47%)	18.5 (53%)	Only the first query returned correct results. The second and third queries were broken down by sex (rather than returning the overall top 10 injuries and breaking these down by sex). The fourth query would have returned the correct results if all age groups were spelt correctly. The last 3 queries were combined into 1 and returned an incorrect answer to one of the questions. The two last questio…	0.8571
HIM-HIM3HIB-25684	SQL Task	ChatGPT 4.0 V3	AI	Less than half of the SQL syntax is without error to meet data requirements.	Less than half of the output data is accurate.	All syntax presented with appropriate SQL scripting conventions	17/35 (49)	18 (51%)	Only the first query returned correct results. The second and third queries were broken down by sex (rather than returning the overall top 10 injuries and breaking these down by sex). The fourth query would have been correct if the age group was specified correctly. The last 3 queries were combined into 1 and would have returned the answer to one question if the age group was correctly specified.	85.71
HIM-HIM3HIB-81937	SQL Task	ChatGPT O.1 V4	AI	At least half of the SQL syntax without error to meet data requirements.	At least half of the output data is accurate.	All syntax presented with appropriate SQL scripting conventions	19.5/35 (56%)	15.5 (44%)	The first query structure is correct, but the age groups were misspelt which returned incorrect results. The diagnosis description was also not included. The second and third questions returned the count by sex/age group instead of breaking down the top 10 injuries by sex/age group which is incorrect. The fourth question also returned incorrect results because the age groups were misspelt, and th…	57.14%
HIM-HIM3HIB-57489	SQL Task	Student	Student	Developed all SQL syntax without error to meet data requirements.	All output data is accurate.	All syntax presented with appropriate SQL scripting conventions	35/35 (100%)	0 (0%)	All SQL queries, output and writing conventions were correct.	0
HIM-HIM3HIB-16352	SQL Task	Student	Student	Developed most SQL syntax without error to meet data requirements.	Most output data is accurate.	All syntax presented with appropriate SQL scripting conventions	33/35 (94%)	2 (6%)	All queries were correct except for one (top 3 injuries for school-aged children had an extra level of grouping). SQL scripting conventions were perfect.	0.1666
HIM-HIM3HIB-92076	SQL Task	Student	Student	Less than half of the SQL syntax is without error to meet data requirements.	Less than half of the output data is accurate.	Attempted to present syntax with appropriate SQL scripting conventions	3/35 (8.5%)	32 (91.5%)	Only 3 (out of 7) SQL queries were submitted and they all returned incorrect results. SQL writing conventions attempted.	1

## Sheet: Stat HIM2007
Assessment Type	Version	Overall Score (Total marks out of 35)	Percentage	Difference with top marked student score (marks)	Difference with top marked student score (Percentage)	Error Rate (SQL)
SQL Task	ChatGPT 4.0 V1	6	0.17	29	0.83	1
SQL Task	ChatGPT 4.0 V2	16.5	0.47	18.5	0.53	0.8571
SQL Task	ChatGPT 4.0 V3	17	0.49	18	0.51	85.71
SQL Task	ChatGPT O.1 V4	19.5	0.56	15.5	0.44	57.14%
SQL Task	Student	35	1	0	0	0
SQL Task	Student	33	0.94	2	0.06	0.1666
SQL Task	Student	3	0.085	32	0.915	1
Version	ChatGPT 4.0 V1	ChatGPT 4.0 V2	ChatGPT 4.0 V3	ChatGPT O.1 V4	Top Marked Student
Percentage	0.17	0.47	0.49	0.56	1
